# Supplementary material for: Analysis iron distribution methods in fine sand- and silt-sized soil particles
Source: MethodsX. 2021 Jan 29;8:101248. doi: 10.1016/j.mex.2021.101248 (PMC8374201; doi:10.1016/j.mex.2021.101248)
Supplement: Supplementary file 1 [file mmc1.xls]

## Sheet: Table 1S
Table 1S The chemical formula and elemental compositions of each mineral
Mineral	Density/g*cm3	Formula	O/%	Si/%	Fe/%	Al/%	Ca/%	Mg/%	S/%	Ti/%	Mn/%	Pb/%	Y/%	Ce/%	Ba/%	Zn/%	P/%	Mo/%	C/%	K/%	Zr/%	Na/%	Sr/%	Nb/%	Cr/%	La/%	Cu/%	Nd/%	V/%	F/%	H/%	Th/%	Pr/%	Be/%	B/%	Hf/%	Ni/%	Cl/%	U/%
Quartz	2.65	SiO2	53.3	46.7	0	0	0	0	0	0	0	0	0	0	0	0	0	0	0	0	0	0	0	0	0	0	0	0	0	0	0	0	0	0	0	0	0	0	0
Albite	2.62	Na0.95Ca0.04(K5Fe4)0.002Al1.04Si2.96O8	48.58	31.55	0.17	10.65	0.61	0	0	0	0	0	0	0	0	0	0	0	0	0.15	0	8.29	0	0	0	0	0	0	0	0	0	0	0	0	0	0	0	0	0
Oligoclase	2.64	Na0.76Ca0.23(K9Fe3)0.002Al1.23Si2.77O8	47.99	29.17	0.13	12.44	3.46	0	0	0	0	0	0	0	0	0	0	0	0	0.26	0	6.55	0	0	0	0	0	0	0	0	0	0	0	0	0	0	0	0	0
Andesine	2.67	Na0.66Ca0.33(K3Fe)0.005Al1.33Si2.67O8	47.73	27.97	0.1	13.38	4.93	0	0	0	0	0	0	0	0	0	0	0	0	0.22	0	5.66	0	0	0	0	0	0	0	0	0	0	0	0	0	0	0	0	0
Labradorite	2.69	Na0.46Ca0.53(K5Fe6)0.002Al1.53Si2.47O8	47.14	25.55	0.25	15.2	7.82	0	0	0	0	0	0	0	0	0	0	0	0	0.14	0	3.89	0	0	0	0	0	0	0	0	0	0	0	0	0	0	0	0	0
Bytownite	2.71	Na0.28Ca0.72Fe0.01Al1.72Si2.28O8	46.66	23.35	0.2	16.92	10.52	0	0	0	0	0	0	0	0	0	0	0	0	0	0	2.35	0	0	0	0	0	0	0	0	0	0	0	0	0	0	0	0	0
Anorthite	2.74	Ca0.915Na0.085Al1.915Si2.085O8	46.23	21.15	0	18.66	13.25	0	0	0	0	0	0	0	0	0	0	0	0	0	0	0.71	0	0	0	0	0	0	0	0	0	0	0	0	0	0	0	0	0
Orthoclase	2.57	K0.96(Na27Fe6Ba)0.002AlSi3O8	45.88	30.21	0.24	9.67	0	0	0	0	0	0	0	0	0.1	0	0	0	0	13.46	0	0.45	0	0	0	0	0	0	0	0	0	0	0	0	0	0	0	0	0
Muscovite	2.8	K0.95(Mg20Fe15Na3F5Ti2V0.6)0.01Al1.28Si3O10(OH)2	35.07	15.39	1.53	39.43	0	0.89	0	0.18	0	0	0	0	0	0	0	0	0	6.79	0	0.13	0	0	0	0	0	0	0.06	0.17	0.37	0	0	0	0	0	0	0	0
Paragonite	2.8	K0.3Na0.7Fe0.04Al1.97(AlSi3O10)(OH)2	49.42	21.69	0.58	20.63	0	0	0	0	0	0	0	0	0	0	0	0	0	3.02	0	4.14	0	0	0	0	0	0	0	0	0.52	0	0	0	0	0	0	0	0
Biotite	3	KMg1.1Fe1.5(Mn2Cl)0.01Ti0.17Al1.6Si2.8O10(OH)2	40.42	16.56	17.64	9.09	0	5.63	0	1.71	0.23	0	0	0	0	0	0	0	0	8.23	0	0	0	0	0	0	0	0	0	0	0.42	0	0	0	0	0	0	0.07	0
Phlogopite	2.9	KMg2.5Fe0.5(AlSi3O10)(OH)2Cl0.02	44.26	19.43	6.44	6.22	0	14.01	0	0	0	0	0	0	0	0	0	0	0	9.01	0	0	0	0	0	0	0	0	0	0	0.46	0	0	0	0	0	0	0.16	0
Diopside	3.2	CaMg0.85Fe0.12(Na4TiCr2Mn2)0.003Al0.06Si2O6	43.18	25.27	3.01	0.73	18.03	9.3	0	0.06	0.15	0	0	0	0	0	0	0	0	0	0	0.12	0	0	0.14	0	0	0	0	0	0	0	0	0	0	0	0	0	0
Fe-diopside	3.4	Ca0.95Mg0.66Fe0.34(Na5Ti3Mn2Cr)0.005Al0.1Si1.9O6	42.24	23.48	8.35	1.19	16.75	7.06	0	0.32	0.24	0	0	0	0	0	0	0	0	0	0	0.25	0	0	0.11	0	0	0	0	0	0	0	0	0	0	0	0	0	0
Ferrosalite	3.5	CaMg0.4Fe0.58Na0.11Al0.08(TiMn5)0.004Si2O6	39.94	23.37	13.48	0.9	16.68	4.05	0	0.08	0.46	0	0	0	0	0	0	0	0	0	0	1.05	0	0	0	0	0	0	0	0	0	0	0	0	0	0	0	0	0
Hedenbergite	3.55	CaFe0.85(Mg13Mn5Al4)0.01Si2O6	38.91	22.77	19.24	0.44	16.25	1.28	0	0	1.11	0	0	0	0	0	0	0	0	0	0	0	0	0	0	0	0	0	0	0	0	0	0	0	0	0	0	0	0
Bronzite	3.5	Mg1.5Fe0.4(Ca4Al8MnNa0.4Ti0.4)0.01Si2O6	44.53	26.06	10.36	1	0.74	16.92	0	0.09	0.25	0	0	0	0	0	0	0	0	0	0	0.04	0	0	0	0	0	0	0	0	0	0	0	0	0	0	0	0	0
Hypersthene	3.55	Mg1.1Fe0.8(Ca7Al6Mn2Na0.4Ti0.7)0.01Si2O6	41.82	24.47	19.46	0.71	1.22	11.65	0	0.15	0.48	0	0	0	0	0	0	0	0	0	0	0.04	0	0	0	0	0	0	0	0	0	0	0	0	0	0	0	0	0
Ferrohypersthene	3.57	Fe1.1Mg0.82(Ca7Al5Mn4Na0.4Ti0.6)0.01Si2O6	39.95	23.38	25.57	0.56	1.17	8.3	0	0.12	0.91	0	0	0	0	0	0	0	0	0	0	0.04	0	0	0	0	0	0	0	0	0	0	0	0	0	0	0	0	0
Aegrine	3.5	NaFeSi2O6	41.56	24.32	24.18	0	0	0	0	0	0	0	0	0	0	0	0	0	0	0	0	9.95	0	0	0	0	0	0	0	0	0	0	0	0	0	0	0	0	0
Orthoferrosilite	3.6	Fe1.85Mg0.15Si2O6	37.04	21.68	39.87	0	0	1.41	0	0	0	0	0	0	0	0	0	0	0	0	0	0	0	0	0	0	0	0	0	0	0	0	0	0	0	0	0	0	0
Hornblende	3.3	(Na8K3Ti2Mn)0.05Ca2Mg2.4Fe2.3Al1.8Si6.5O22(OH)2	42.35	20.14	14.17	5.36	8.84	6.44	0	0.53	0.3	0	0	0	0	0	0	0	0	0.65	0	1.01	0	0	0	0	0	0	0	0	0.22	0	0	0	0	0	0	0	0
Tremolite	3.05	Ca2.2Mg4.65Fe0.15(K2Na7Mn0.5)0.01Al0.3Si8O22(OH)2	46.2	27.04	1.01	0.97	10.61	13.6	0	0	0.03	0	0	0	0	0	0	0	0	0.09	0	0.19	0	0	0	0	0	0	0	0	0.24	0	0	0	0	0	0	0	0
Actinolite	3.2	Ca2Mg4.5Fe1.6Al0.8(K2NaTi2CrMn2)0.02Si7.6O22(OH)2	42.33	23.53	9.85	2.38	8.84	12.06	0	0.21	0.24	0	0	0	0	0	0	0	0	0.17	0	0.05	0	0	0.11	0	0	0	0	0	0.22	0	0	0	0	0	0	0	0
Epidote	3.4	Ca1.98(Mg4Mn8Ti0.5)0.002Al2.2Fe0.8Si3O12OH	43.53	17.64	9.35	12.42	16.61	0.04	0	0.01	0.18	0	0	0	0	0	0	0	0	0	0	0	0	0	0	0	0	0	0	0	0.21	0	0	0	0	0	0	0	0
Zoisite	3.2	Ca2Al2.83Fe0.15(Mn3Mg)0.003Si3O12OH	45.34	18.37	1.83	16.65	17.48	0.02	0	0	0.11	0	0	0	0	0	0	0	0	0	0	0	0	0	0	0	0	0	0	0	0.22	0	0	0	0	0	0	0	0
Orthite	4	Ca1.5Ce0.3La0.2(Nd8Pr4Th3Ti5)0.01Al1.8Fe1.2Si3O13H	36.79	14.9	11.85	8.59	10.64	0	0	0.42	0	0	0	7.44	0	0	0	0	0	0	0	0	0	0	0	4.91	0	2.04	0	0	0.18	1.23	1	0	0	0	0	0	0
Grossular	3.59	Ca3Al1.6Fe0.35(Ti2Mn3Mg3)0.01Si3O12	41.51	18.22	4.23	9.33	26	0.16	0	0.21	0.36	0	0	0	0	0	0	0	0	0	0	0	0	0	0	0	0	0	0	0	0	0	0	0	0	0	0	0	0
Andradite	3.9	Ca2.9Al0.6(Mg0.5Mn5Cr0.2Ti6)0.01Fe1.5(SiO4)3	38.53	16.91	16.81	3.25	23.33	0.02	0	0.58	0.55	0	0	0	0	0	0	0	0	0	0	0	0	0	0.02	0	0	0	0	0	0	0	0	0	0	0	0	0	0
Almandine	4.1	Fe2.1Ca0.4Mg0.25Mn0.35Al2(SiO4)3	39.28	17.24	23.99	11.04	3.28	1.24	0	0	3.93	0	0	0	0	0	0	0	0	0	0	0	0	0	0	0	0	0	0	0	0	0	0	0	0	0	0	0	0
Spessartite	3.9	Ca0.45Mn1.5Fe0.95Mg0.15Al2(SiO4)3	39.39	17.29	10.89	11.07	3.7	0.75	0	0	16.91	0	0	0	0	0	0	0	0	0	0	0	0	0	0	0	0	0	0	0	0	0	0	0	0	0	0	0	0
Tourmaline	3.15	Na0.8Ca0.15Fe1.1Mg0.9Ti0.15Al6Si6O18(BO3)3(OH)4	50.73	17.24	6.28	16.56	0.61	2.24	0	0.73	0	0	0	0	0	0	0	0	0	0	0	1.88	0	0	0	0	0	0	0	0	0.41	0	0	0	3.32	0	0	0	0
Staurolite	3.7	Fe1.6Mg0.4Mn0.04Ti0.06Al8Fe(SiO4)4(O,OH)4	39.5	13.87	17.92	26.64	0	1.2	0	0.35	0.27	0	0	0	0	0	0	0	0	0	0	0	0	0	0	0	0	0	0	0	0.25	0	0	0	0	0	0	0	0
Prehnite	2.9	Ca2Al0.91Fe0.09(AlSi3O10)(OH)2	46.26	20.3	1.21	12.42	19.32	0	0	0	0	0	0	0	0	0	0	0	0	0	0	0	0	0	0	0	0	0	0	0	0.49	0	0	0	0	0	0	0	0
Topaz	3.5	Al2SiO4(OH,F)2	43.94	15.43	0	29.64	0	0	0	0	0	0	0	0	0	0	0	0	0	0	0	0	0	0	0	0	0	0	0	10.44	0.55	0	0	0	0	0	0	0	0
Kyanite	3.6	Al2SiO5	49.37	17.33	0	33.3	0	0	0	0	0	0	0	0	0	0	0	0	0	0	0	0	0	0	0	0	0	0	0	0	0	0	0	0	0	0	0	0	0
Olivine	4	Mg1.6Fe0.3(Al3Ca2Mn7Ni4)0.001SiO4	43.09	18.91	11.28	0.05	0.05	26.19	0	0	0.26	0	0	0	0	0	0	0	0	0	0	0	0	0	0	0	0	0	0	0	0	0	0	0	0	0	0.16	0	0
Serpentine	2.3	Mg5.45Fe0.5Ca0.02Ni0.012Al0.2Si3.8O10(OH)8	50.52	18.72	4.9	0.95	0.14	23.24	0	0	0	0	0	0	0	0	0	0	0	0	0	0	0	0	0	0	0	0	0	0	1.41	0	0	0	0	0	0.12	0	0
Chlorite	3	Mg2.2Fe2.7Al1.1(K2TiMn5)0.01(Al1.3Si2.7)O10(OH)8	44.65	11.76	23.38	10.04	0	8.29	0	0.07	0.43	0	0	0	0	0	0	0	0	0.12	0	0	0	0	0	0	0	0	0	0	1.25	0	0	0	0	0	0	0	0
Chlorite-Mg	2.8	Mg3.6Fe1.4Al(K2CaTiMn3)0.01(Al1.1Si2.9)O10(OH)8	47.75	13.5	12.96	9.39	0.07	14.51	0	0.08	0.27	0	0	0	0	0	0	0	0	0.13	0	0	0	0	0	0	0	0	0	0	1.34	0	0	0	0	0	0	0	0
Chlorite-Fe	3.2	Mg0.6Fe4.3Al1.1(K2CaTiMn5)0.01(Al1.3Si2.7)O10(OH)8	41.39	10.9	34.51	9.31	0.06	2.1	0	0.07	0.39	0	0	0	0	0	0	0	0	0.11	0	0	0	0	0	0	0	0	0	0	1.16	0	0	0	0	0	0	0	0
Kaolinite	2.6	Al2Si2O5(OH)4	55.78	21.76	0	20.9	0	0	0	0	0	0	0	0	0	0	0	0	0	0	0	0	0	0	0	0	0	0	0	0	1.56	0	0	0	0	0	0	0	0
Talc	2.8	Mg3Si4O10(OH)2	50.62	29.62	0	0	0	19.23	0	0	0	0	0	0	0	0	0	0	0	0	0	0	0	0	0	0	0	0	0	0	0.53	0	0	0	0	0	0	0	0
Calcite	2.71	CaCO3	47.95	0	0	0	40.05	0	0	0	0	0	0	0	0	0	0	0	12	0	0	0	0	0	0	0	0	0	0	0	0	0	0	0	0	0	0	0	0
Dolomite	2.85	CaMg(CO3)2	52.06	0	0	0	21.73	13.18	0	0	0	0	0	0	0	0	0	0	13.03	0	0	0	0	0	0	0	0	0	0	0	0	0	0	0	0	0	0	0	0
Magnesite	3	MgCO3	56.92	0	0	0	0	28.83	0	0	0	0	0	0	0	0	0	0	14.24	0	0	0	0	0	0	0	0	0	0	0	0	0	0	0	0	0	0	0	0
Titanite	3.5	Ca0.94Ti0.9Al0.1Fe0.05(Mg6Nb)0.001SiO5	41.11	14.43	1.43	1.39	19.36	0.07	0	22.15	0	0	0	0	0	0	0	0	0	0	0	0	0	0.05	0	0	0	0	0	0	0	0	0	0	0	0	0	0	0
Spinel	4	Mg0.9Fe0.1Al2O4	44.01	0	3.84	37.11	0	15.05	0	0	0	0	0	0	0	0	0	0	0	0	0	0	0	0	0	0	0	0	0	0	0	0	0	0	0	0	0	0	0
Chromite	4.5	Fe0.85Mg0.15Cr1.5Al0.5O4	30.98	0	22.98	6.53	0	1.76	0	0	0	0	0	0	0	0	0	0	0	0	0	0	0	0	37.75	0	0	0	0	0	0	0	0	0	0	0	0	0	0
Zircon	4.7	Zr0.987Hf0.012Fe0.001SiO4	34.72	15.24	0.03	0	0	0	0	0	0	0	0	0	0	0	0	0	0	0	48.85	0	0	0	0	0	0	0	0	0	0	0	0	0	0	1.16	0	0	0
Apatite	3.2	Ca5(PO4)3F	38.07	0	0	0	39.74	0	0	0	0	0	0	0	0	0	18.42	0	0	0	0	0	0	0	0	0	0	0	0	3.77	0	0	0	0	0	0	0	0	0
Monazite	5.1	Ce0.45La0.21Nd0.16(Pr5Th6U0.1Ca4Al2Si5)0.01PO4	27.23	0.6	0	0.23	0.68	0	0	0	0	0	0	26.83	0	0	13.18	0	0	0	0	0	0	0	0	12.41	0	9.82	0	0	0	5.92	3	0	0	0	0	0	0.1
Xenotime	5	YPO4	34.81	0	0	0	0	0	0	0	0	0	48.35	0	0	0	16.84	0	0	0	0	0	0	0	0	0	0	0	0	0	0	0	0	0	0	0	0	0	0
Bastnasite	4.8	Ce0.45La0.21Nd0.16(Pr5Th6U0.1Ca4Al2Si5)0.01CO3F	21.91	0.64	0	0.25	0.73	0	0	0	0	0	0	28.78	0	0	0	0	5.48	0	0	0	0	0	0	13.32	0	10.54	0	8.67	0	6.36	3.22	0	0	0	0	0	0.11
Fluorencite	3.2	Al3Ce0.5La0.2Nd0.15Ca0.1(PO4)2(OH)5	43.39	0	0	16.88	0.84	0	0	0	0	0	0	14.61	0	0	12.92	0	0	0	0	0	0	0	0	5.8	0	4.51	0	0	1.05	0	0	0	0	0	0	0	0
Gadolinite	3.9	Y2Fe(BeSiO5)2	34.05	11.96	11.89	0	0	0	0	0	0	0	38.27	0	0	0	0	0	0	0	0	0	0	0	0	0	0	0	0	0	0	0	0	3.84	0	0	0	0	0
NbVO4	4.9	NbVO4	30.79	0	0	0	0	0	0	0	0	0	0	0	0	0	0	0	0	0	0	0	0	44.7	0	0	0	0	24.51	0	0	0	0	0	0	0	0	0	0
Sphalerite	4	ZnS	0	0	0	0	0	0	32.91	0	0	0	0	0	0	67.09	0	0	0	0	0	0	0	0	0	0	0	0	0	0	0	0	0	0	0	0	0	0	0
Galena	7.5	PbS	0	0	0	0	0	0	13	0	0	87	0	0	0	0	0	0	0	0	0	0	0	0	0	0	0	0	0	0	0	0	0	0	0	0	0	0	0
Molybdenite	4.8	MoS2	0	0	0	0	0	0	40.06	0	0	0	0	0	0	0	0	59.94	0	0	0	0	0	0	0	0	0	0	0	0	0	0	0	0	0	0	0	0	0
Barite	4.4	BaSO4	27.42	0	0	0	0	0	13.74	0	0	0	0	0	58.84	0	0	0	0	0	0	0	0	0	0	0	0	0	0	0	0	0	0	0	0	0	0	0	0
Celestine	4	SrSO4	34.84	0	0	0	0	0	17.46	0	0	0	0	0	0	0	0	0	0	0	0	0	47.7	0	0	0	0	0	0	0	0	0	0	0	0	0	0	0	0
Jarosite	3.2	KFe3(SO4)2(OH)6	44.73	0	33.45	0	0	0	12.81	0	0	0	0	0	0	0	0	0	0	7.81	0	0	0	0	0	0	0	0	0	0	1.21	0	0	0	0	0	0	0	0
Psilomelane	4.7	Mn10BaO22 .3H2O	8.5	0	0	0	0	0	0	0	72.99	0	0	0	18.25	0	0	0	0	0	0	0	0	0	0	0	0	0	0	0	0.27	0	0	0	0	0	0	0	0
Diaspore	3.4	AlOOH	53.34	0	0	44.98	0	0	0	0	0	0	0	0	0	0	0	0	0	0	0	0	0	0	0	0	0	0	0	0	1.68	0	0	0	0	0	0	0	0
*The elemental compositions are according to X-ray energy dispersal analysis
