# Supplementary material for: Analysis iron distribution methods in fine sand- and silt-sized soil particles
Source: MethodsX. 2021 Jan 29;8:101248. doi: 10.1016/j.mex.2021.101248 (PMC8374201; doi:10.1016/j.mex.2021.101248)
Supplement: Supplementary file 2 — Supplementary material and/or Additional information Appendix Supplementary materials Table 1S and Table 2S. [file mmc2.xls]

## Sheet: Table 2S
Table 2S Fe partitions for each mineral species
			TK10				TK14				TK25				TK30				TK40				TK41				W01				W04				W06				W07				BJ06				BJ09
Mineral name	Formula	Fe/% in mineral	Mineral abundance/%	Fe/%	Fe fraction/%		Mineral abundance/%	Fe/%	Fe fraction/%		Mineral abundance/%	Fe/%	Fe fraction/%		Mineral abundance/%	Fe/%	Fe fraction/%		Mineral abundance/%	Fe/%	Fe fraction/%		Mineral abundance/%	Fe/%	Fe fraction/%		Mineral abundance/%	Fe/%	Fe fraction/%		Mineral abundance/%	Fe/%	Fe fraction/%		Mineral abundance/%	Fe/%	Fe fraction/%		Mineral abundance/%	Fe/%	Fe fraction/%		Mineral abundance/%	Fe/%	Fe fraction/%		Mineral abundance/%	Fe/%	Fe fraction/%
Quartz	SiO2	0	35.9157				38.5132				37.5925				39.5758				36.5666				50.8023				36.3515				43.7766				48.8027				49.0352				36.9429				42.6868
Albite	Na0.95Ca0.04(K5Fe4)0.002Al1.04Si2.96O8	0.17	12.0236	0.02044	1.39439		12.6794	0.021555	1.58132		11.6776	0.019852	1.5281		12.5715	0.0213715	1.73339		7.84818	0.0133419	0.956523		12.6276	0.021467	3.35435		11.2925	0.0191972	1.04947		10.4881	0.0178298	1.28922		12.947	0.02201	2.38594		14.1987	0.0241379	2.22814		13.6869	0.0232677	1.03837		16.138	0.0274345	1.73653
Oligoclase	Na0.76Ca0.23(K9Fe3)0.002Al1.23Si2.77O8	0.13	3.04721	0.00396137	0.270239		3.11822	0.00405369	0.297388		3.19696	0.00415604	0.31991		3.18187	0.00413643	0.335496		5.79099	0.00752829	0.539726		2.28173	0.00296624	0.463494		3.9113	0.00508469	0.277968		3.52368	0.00458079	0.331221		3.40002	0.00442003	0.479144		2.15664	0.00280363	0.2588		2.43464	0.00316503	0.141245		3.74707	0.00487119	0.308333
Andesine	Na0.66Ca0.33(K3Fe)0.005Al1.33Si2.67O8	0.1	4.18345	0.00418345	0.285389		4.31595	0.00431595	0.316628		4.47163	0.00447163	0.344202		4.87678	0.00487678	0.395544		5.53384	0.00553384	0.396738		1.84413	0.00184413	0.288157		3.69572	0.00369572	0.202036		3.28531	0.00328531	0.23755		3.06831	0.00306831	0.332614		2.61067	0.00261067	0.240988		1.63015	0.00163015	0.0727484		3.31062	0.00331062	0.209553
Labradorite	Na0.46Ca0.53(K5Fe6)0.002Al1.53Si2.47O8	0.25	0.6301	0.00157525	0.107461		0.619515	0.00154879	0.113622		0.575658	0.00143914	0.110778		0.686285	0.00171571	0.139157		0.709731	0.00177433	0.127207		0.239633	0.000599083	0.0936104		0.338774	0.000846936	0.0462999		0.435278	0.0010882	0.0786838		0.373173	0.000932933	0.101133		0.257971	0.000644928	0.0595327		0.381073	0.000952683	0.0425153		0.553545	0.00138386	0.0875945
Bytownite	Na0.28Ca0.72Fe0.01Al1.72Si2.28O8	0.2	0.320215	0.00064043	0.0436892		0.206505	0.00041301	0.0302993		0.339227	0.000678454	0.0522237		0.447125	0.00089425	0.0725305		0.154289	0.000308578	0.0221229		0.187539	0.000375078	0.0586082		0.17452	0.00034904	0.0190812		0.217639	0.000435278	0.0314735		0.238416	0.000476832	0.05169		0.0928697	0.000185739	0.0171454		0.0423415	8.4683e-05	0.00377914		0.276772	0.000553545	0.0350378
Anorthite	Ca0.915Na0.085Al1.915Si2.085O8	0	0.020659				0.0206505				0.0102796				0.0207965				0.0205719				0				0.0102659				0.0103638				0.0103659				0				0.0105854				0
Orthoclase	K0.96(Na27Fe6Ba)0.002AlSi3O8	0.24	6.65221	0.0159653	1.08913		6.63913	0.0159339	1.16895		6.43503	0.0154441	1.1888		6.46771	0.0155225	1.25899		5.97614	0.0143427	1.02827		4.39675	0.0105522	1.64885		6.74469	0.0161872	0.884918		4.92279	0.0118147	0.854281		5.75308	0.0138074	1.49676		5.70633	0.0136952	1.26419		5.17625	0.012423	0.5544		7.03641	0.0168874	1.06892
Muscovite	K0.95(Mg20Fe15Na3F5Ti2V0.6)0.01Al1.28Si3O10(OH)2	1.53	4.27642	0.0654292	4.46349		5.21425	0.079778	5.85269		3.97821	0.0608666	4.68518		2.83872	0.0434325	3.52271		3.43551	0.0525633	3.76842		3.24026	0.049576	7.74655		4.38353	0.0670681	3.66645		3.51332	0.0537538	3.88676		3.06831	0.0469452	5.08899		3.46713	0.0530472	4.89673		5.4303	0.0830835	3.70776		4.30062	0.0657994	4.16491
Paragonite	K0.3Na0.7Fe0.04Al1.97(AlSi3O10)(OH)2	0.58	0	0	0		0.0103252	5.98864e-05	0.0043934		0.0102796	5.96217e-05	0.00458936		0	0	0		0.0102859	5.96585e-05	0.0042771		0.0104188	6.04293e-05	0.00944244		0.0102659	5.95421e-05	0.00325503		0.0103638	6.01099e-05	0.00434634		0	0	0		0	0	0		0	0	0		0.0106451	6.17415e-05	0.00390806
Biotite	KMg1.1Fe1.5(Mn2Cl)0.01Ti0.17Al1.6Si2.8O10(OH)2	17.64	0.578453	0.102039	6.96096		0.536913	0.0947114	6.94824		0.585937	0.103359	7.95604		0.488718	0.0862098	6.99228		0.956593	0.168743	12.0977		0.260471	0.0459471	7.17951		0.143722	0.0253526	1.38597		0.186548	0.032907	2.3794		0.145123	0.0255997	2.77508		0.103189	0.0182025	1.68025		0.0952683	0.0168053	0.74997		0.0212902	0.00375559	0.237718
Phlogopite	KMg2.5Fe0.5(AlSi3O10)(OH)2Cl0.02	6.44	0.0103295	0.000665221	0.0453804		0.0103252	0.000664946	0.0487819		0.0102796	0.000662007	0.0509577		0.0103983	0.000669647	0.0543135		0.0102859	0.000662415	0.0474906		0.0104188	0.000670973	0.104844		0.0102659	0.000661123	0.036142		0.0103638	0.000667427	0.0482594		0	0	0		0	0	0		0	0	0		0	0	0
Diopside	CaMg0.85Fe0.12(Na4TiCr2Mn2)0.003Al0.06Si2O6	3.01	0.299556	0.00901663	0.615102		0.206505	0.0062158	0.456005		0.236431	0.00711657	0.547795		0.207965	0.00625975	0.507714		0.216005	0.00650175	0.466131		0.0312565	0.000940821	0.147009		0.461965	0.0139051	0.760161		0.290186	0.00873458	0.631569		0.176221	0.00530424	0.574995		0.0619131	0.00186358	0.172026		0.529269	0.015931	0.71095		0.255482	0.00769001	0.486756
Fe-diopside	Ca0.95Mg0.66Fe0.34(Na5Ti3Mn2Cr)0.005Al0.1Si1.9O6	8.35	0.671418	0.0560634	3.82457		0.454311	0.037935	2.78299		0.400905	0.0334755	2.57676		0.447125	0.0373349	3.02815		0.411438	0.0343551	2.46302		0.229214	0.0191394	2.99065		0.236115	0.0197156	1.07781		0.518188	0.0432687	3.12862		0.352441	0.0294288	3.19017		0.113507	0.00947787	0.874892		1.10088	0.0919234	4.10225		0.723866	0.0604428	3.82586
Ferrosalite	CaMg0.4Fe0.58Na0.11Al0.08(TiMn5)0.004Si2O6	13.48	0	0	0		0	0	0		0	0	0		0	0	0		0.0205719	0.00277309	0.198812		0	0	0		0	0	0		0	0	0		0	0	0		0.0103189	0.00139098	0.1284		0	0	0		0	0	0
Hedenbergite	CaFe0.85(Mg13Mn5Al4)0.01Si2O6	19.24	0.0103295	0.0019874	0.135577		0.0103252	0.00198658	0.14574		0.0102796	0.0019778	0.15224		0.0103983	0.00200062	0.162266		0.0102859	0.00197902	0.141882		0	0	0		0	0	0		0.0207275	0.00398798	0.288357		0.0103659	0.0019944	0.216199		0	0	0		0	0	0		0	0	0
Bronzite	Mg1.5Fe0.4(Ca4Al8MnNa0.4Ti0.4)0.01Si2O6	10.36	0.041318	0.00428055	0.292013		0.0103252	0.0010697	0.0784752		0.0102796	0.00106497	0.0819754		0.0207965	0.00215452	0.174748		0	0	0		0.0208377	0.00215878	0.337323		0.0102659	0.00106355	0.0581415		0.0518188	0.00536843	0.388173		0.0103659	0.00107391	0.116415		0.0103189	0.00106903	0.0986813		0.0317561	0.00328993	0.14682		0.106451	0.0110283	0.698061
Hypersthene	Mg1.1Fe0.8(Ca7Al6Mn2Na0.4Ti0.7)0.01Si2O6	19.46	0.0826361	0.016081	1.09702		0.0309757	0.00602788	0.442218		0.0102796	0.00200041	0.153981		0.0311948	0.0060705	0.492364		0.0308578	0.00600494	0.430513		0.0104188	0.00202751	0.31681		0.0307977	0.00599322	0.327635		0.114001	0.0221847	1.6041		0.0310978	0.00605162	0.656013		0.0309566	0.00602415	0.556083		0.0529269	0.0102996	0.459638		0.0319353	0.00621461	0.393367
Ferrohypersthene	Fe1.1Mg0.82(Ca7Al5Mn4Na0.4Ti0.6)0.01Si2O6	25.57	0.0309885	0.00792377	0.540548		0.082602	0.0211213	1.54951		0.0205592	0.00525699	0.404655		0.0311948	0.0079765	0.646955		0.0205719	0.00526023	0.377123		0	0	0		0.0102659	0.00262499	0.143502		0.114001	0.0291502	2.10775		0.0518296	0.0132528	1.43664		0.0103189	0.00263853	0.24356		0.0423415	0.0108267	0.483163		0.0319353	0.00816585	0.516875
Aegrine	NaFeSi2O6	24.18	0.0103295	0.00249768	0.170388		0	0	0		0	0	0		0	0	0		0	0	0		0	0	0		0	0	0		0	0	0		0	0	0		0	0	0		0	0	0		0	0	0
Orthoferrosilite	Fe1.85Mg0.15Si2O6	39.87	0	0	0		0	0	0		0.0102796	0.00409848	0.315479		0	0	0		0.0102859	0.00410101	0.294014		0	0	0		0	0	0		0	0	0		0	0	0		0	0	0		0	0	0		0	0	0
Hornblende	(Na8K3Ti2Mn)0.05Ca2Mg2.4Fe2.3Al1.8Si6.5O22(OH)2	14.17	2.49974	0.354213	24.1639		2.36448	0.335047	24.5798		2.04564	0.289867	22.3124		2.31881	0.328575	26.65		2.47891	0.351262	25.1831		0.343822	0.0487195	7.61272		3.4904	0.49459	27.038		3.26459	0.462592	33.4485		1.76221	0.249705	27.0687		1.65102	0.233949	21.5956		3.09093	0.437985	19.5459		2.20353	0.312241	19.7639
Tremolite	Ca2.2Mg4.65Fe0.15(K2Na7Mn0.5)0.01Al0.3Si8O22(OH)2	1.01	0.0723066	0.000730296	0.0498198		0.0929272	0.000938565	0.0688552		0.0616776	0.000622944	0.0479509		0.0519913	0.000525112	0.0425906		0.0514297	0.00051944	0.0372403		0	0	0		0.133457	0.00134791	0.073687		0.0829101	0.000837392	0.0605491		0.0310978	0.000314087	0.034048		0.0206377	0.000208441	0.019241		0.0740976	0.000748386	0.0333981		0.0319353	0.000322546	0.0204162
Actinolite	Ca2Mg4.5Fe1.6Al0.8(K2NaTi2CrMn2)0.02Si7.6O22(OH)2	9.85	0.485487	0.0478205	3.26224		0.547238	0.0539029	3.95444		0.431743	0.0425267	3.27348		0.457523	0.045066	3.6552		0.390866	0.0385003	2.76021		0.0729319	0.00718379	1.12251		1.07792	0.106175	5.80433		0.507825	0.0500207	3.61683		0.404271	0.0398207	4.31668		0.330203	0.032525	3.00235		1.43961	0.141802	6.32817		0.745156	0.0733979	4.64588
Epidote	Ca1.98(Mg4Mn8Ti0.5)0.002Al2.2Fe0.8Si3O12OH	9.35	1.77668	0.166119	11.3324		1.51781	0.141915	10.4112		1.49054	0.139366	10.7276		1.50775	0.140974	11.4341		1.57375	0.147146	10.5493		0.614711	0.0574755	8.9809		2.66913	0.249564	13.643		1.35765	0.126941	9.17865		0.850005	0.0794755	8.61537		1.50655	0.140863	13.0029		3.17561	0.29692	13.2506		2.28869	0.213993	13.5451
Zoisite	Ca2Al2.83Fe0.15(Mn3Mg)0.003Si3O12OH	1.83	0.0723066	0.00132321	0.0902675		0.082602	0.00151162	0.110895		0.133635	0.00244552	0.188243		0.103983	0.00190288	0.154338		0.0720016	0.00131763	0.094465		0.0208377	0.000381329	0.0595851		0.195052	0.00356945	0.195133		0.0932739	0.00170691	0.123421		0.0518296	0.000948481	0.102818		0.123826	0.00226602	0.209174		0.158781	0.00290568	0.129672		0.0958058	0.00175325	0.110975
Orthite	Ca1.5Ce0.3La0.2(Nd8Pr4Th3Ti5)0.01Al1.8Fe1.2Si3O13H	11.85	0.0309885	0.00367214	0.250508		0.0619515	0.00734125	0.53857		0.0308388	0.0036544	0.281296		0.0311948	0.00369658	0.299821		0.0308578	0.00365666	0.262157		0.0208377	0.00246926	0.385838		0.0205318	0.00243302	0.133007		0.0207275	0.00245621	0.177601		0	0	0		0.0309566	0.00366835	0.338622		0.0105854	0.00125437	0.0559785		0.0212902	0.00252289	0.159691
Grossular	Ca3Al1.6Fe0.35(Ti2Mn3Mg3)0.01Si3O12	4.23	0.0103295	0.000436938	0.0298073		0.041301	0.00174703	0.128166		0.0205592	0.000869655	0.0669413		0.0519913	0.00219923	0.178374		0.154289	0.00652643	0.4679		0.0104188	0.000440717	0.0688647		0.0513294	0.00217123	0.118696		0.0414551	0.00175355	0.126793		0.0621955	0.00263087	0.285194		0.0928697	0.00392839	0.362625		0.0529269	0.00223881	0.099911		0.0638706	0.00270172	0.171011
Andradite	Ca2.9Al0.6(Mg0.5Mn5Cr0.2Ti6)0.01Fe1.5(SiO4)3	16.81	0.0516476	0.00868195	0.592271		0.0206505	0.00347135	0.254666		0.0102796	0.001728	0.133012		0.0207965	0.00349589	0.283544		0.0514297	0.00864534	0.619811		0	0	0		0.0821271	0.0138056	0.754717		0.0518188	0.00871075	0.629845		0.0310978	0.00522753	0.56668		0.0309566	0.0052038	0.480357		0.0423415	0.0071176	0.317637		0.0212902	0.00357888	0.226533
Almandine	Fe2.1Ca0.4Mg0.25Mn0.35Al2(SiO4)3	23.99	0.165272	0.0396488	2.70478		0.082602	0.0198162	1.45376		0.143914	0.0345251	2.65755		0.103983	0.0249454	2.02326		0.164575	0.0394816	2.83056		0.0208377	0.00499896	0.781118		0.17452	0.0418674	2.28879		0.114001	0.0273489	1.97751		0.0310978	0.00746035	0.808723		0.278609	0.0668383	6.16977		0.169366	0.0406309	1.81323		0.0638706	0.0153225	0.969873
Spessartite	Ca0.45Mn1.5Fe0.95Mg0.15Al2(SiO4)3	10.89	0	0	0		0.0206505	0.00224884	0.16498		0	0	0		0	0	0		0.0102859	0.00112014	0.0803063		0	0	0		0.0102659	0.00111796	0.0611159		0	0	0		0.0103659	0.00112885	0.12237		0.0103189	0.00112372	0.10373		0.0105854	0.00115275	0.0514435		0	0	0
Tourmaline	Na0.8Ca0.15Fe1.1Mg0.9Ti0.15Al6Si6O18(BO3)3(OH)4	6.28	0.0103295	0.000648693	0.0442529		0	0	0		0.0308388	0.00193668	0.149075		0.0935843	0.00587709	0.476677		0.0102859	0.000645958	0.0463107		0.0416753	0.00261721	0.408955		0.092393	0.00580228	0.317197		0.155457	0.00976267	0.705906		0.0829273	0.00520784	0.564544		0.134145	0.00842431	0.777639		0.0635122	0.00398857	0.177997		0.0425804	0.00267405	0.169259
Staurolite	Fe1.6Mg0.4Mn0.04Ti0.06Al8Fe(SiO4)4(O,OH)4	17.92	0.020659	0.0037021	0.252552		0.0103252	0.00185028	0.135741		0.0308388	0.00552632	0.425386		0.0103983	0.00186337	0.151133		0.0308578	0.00552973	0.396443		0.0104188	0.00186706	0.291739		0.0615953	0.0110379	0.603414		0.0207275	0.00371437	0.268574		0.0103659	0.00185757	0.201366		0.0206377	0.00369828	0.341384		0.0105854	0.0018969	0.0846527		0.0212902	0.0038152	0.241491
Prehnite	Ca2Al0.91Fe0.09(AlSi3O10)(OH)2	1.21	0.144613	0.00174982	0.11937		0.206505	0.00249871	0.183311		0.154194	0.00186575	0.143615		0.124779	0.00150983	0.122458		0.0308578	0.00037338	0.0267688		0.0729319	0.000882476	0.137892		0.0205318	0.000248434	0.0135813		0.0621826	0.00075241	0.0544042		0.0829273	0.00100342	0.108774		0	0	0		0.211707	0.00256166	0.114319		0.170321	0.00206089	0.130448
Topaz	Al2SiO4(OH,F)2	0	0				0				0.0102796				0				0				0				0				0				0				0				0				0
Kyanite	Al2SiO5	0	0.0723066				0.0309757				0.051398				0.0623895				0.0617157				0.0208377				0.0513294				0.0310913				0.0310978				0.0206377				0.0105854				0.0106451
Olivine	Mg1.6Fe0.3(Al3Ca2Mn7Ni4)0.001SiO4	11.28	0.0723066	0.00815618	0.556403		0.0516262	0.00582344	0.42722		0.0308388	0.00347862	0.267765		0.0207965	0.00234585	0.190266		0.0205719	0.00232051	0.166365		0.0416753	0.00470098	0.734557		0	0	0		0.0310913	0.0035071	0.253587		0.0103659	0.00116928	0.126753		0.0103189	0.00116397	0.107445		0.0529269	0.00597015	0.266429		0.0212902	0.00240153	0.15201
Serpentine	Mg5.45Fe0.5Ca0.02Ni0.012Al0.2Si3.8O10(OH)8	4.9	0.0516476	0.00253073	0.172643		0.082602	0.0040475	0.296933		0.051398	0.0025185	0.193861		0.0311948	0.00152854	0.123977		0.0102859	0.000504012	0.0361341		0	0	0		0.092393	0.00452726	0.247494		0.0518188	0.00253912	0.183596		0.0414637	0.00203172	0.220244		0.123826	0.00606749	0.560083		0.508098	0.0248968	1.11107		0.308708	0.0151267	0.957475
Chlorite	Mg2.2Fe2.7Al1.1(K2TiMn5)0.01(Al1.3Si2.7)O10(OH)8	23.38	2.00393	0.468518	31.9616		1.81724	0.424871	31.1695		1.9634	0.459044	35.3347		1.64292	0.384116	31.1547		1.82061	0.425659	30.5168		1.38571	0.323978	50.6235		2.74099	0.640844	35.0334		1.71002	0.399803	28.9084		1.3994	0.327179	35.4672		1.70261	0.39807	36.7455		3.60961	0.843927	37.6618		2.58676	0.604784	38.2811
Chlorite-Mg	Mg3.6Fe1.4Al(K2CaTiMn3)0.01(Al1.1Si2.9)O10(OH)8	12.96	0.278897	0.036145	2.46576		0.351058	0.0454972	3.33777		0.236431	0.0306414	2.35861		0.270355	0.035038	2.84185		0.154289	0.0199959	1.43357		0.156283	0.0202542	3.16485		0.359306	0.0465661	2.54565		0.217639	0.028206	2.03948		0.145123	0.0188079	2.03883		0.196058	0.0254091	2.34549		1.04795	0.135815	6.06098		0.702576	0.0910539	5.76345
Chlorite-Fe	Mg0.6Fe4.3Al1.1(K2CaTiMn5)0.01(Al1.3Si2.7)O10(OH)8	34.51	0.0103295	0.00356471	0.24318		0.0206505	0.00712648	0.522815		0.0205592	0.00709498	0.546133		0.0103983	0.00358844	0.29105		0.0308578	0.010649	0.763463		0.0104188	0.00359554	0.561825		0.0205318	0.00708551	0.387348		0.0207275	0.00715307	0.517215		0	0	0		0.0103189	0.00356104	0.328716		0.0105854	0.00365301	0.163023		0.0212902	0.00734724	0.465059
Kaolinite	Al2Si2O5(OH)4	0	0.320215				0.237481				0.205592				0.0311948				0.339436				0				0.0513294				0.0829101				0.0725614				0.134145				0.264634				0.266127
Talc	Mg3Si4O10(OH)2	0	0.020659				0.0103252				0.0102796				0.0103983				0.0102859				0				0.0307977				0.0103638				0				0.0206377				0.179951				0.0851607
Calcite	CaCO3	0	15.5872				14.2179				16.3857				15.2126				14.8838				13.7112				7.14506				12.5505				11.8068				9.81323				7.06044				4.73707
Dolomite	CaMg(CO3)2	0	4.79289				2.984				5.15008				4.1801				6.8813				5.76162				7.47357				2.94331				2.17684				1.03189				5.58908				2.23547
Magnesite	MgCO3	0	0				0				0.0102796				0				0				0				0.0102659				0				0				0				0.0423415				0.0425804
Titanite	Ca0.94Ti0.9Al0.1Fe0.05(Mg6Nb)0.001SiO5	1.43	0.382192	0.00546534	0.372838		0.423335	0.00605369	0.444112		0.380345	0.00543894	0.41866		0.353541	0.00505563	0.41005		0.360008	0.00514812	0.369085		0.145864	0.00208585	0.325927		1.02659	0.0146802	0.802532		0.424914	0.00607628	0.439355		0.290246	0.00415051	0.449928		0.598493	0.00855846	0.790022		0.815074	0.0116556	0.520151		0.500319	0.00715457	0.452863
Spinel	Mg0.9Fe0.1Al2O4	3.84	0				0				0				0				0				0				0				0.0103638				0				0.0103189				0.0211707				0
Chromite	Fe0.85Mg0.15Cr1.5Al0.5O4	22.98	0.020659				0.0103252				0				0				0				0				0.0307977				0.0103638				0				0.0103189				0.127024				0.0319353
Zircon	Zr0.987Hf0.012Fe0.001SiO4	0.03	0.123954				0				0.051398				0.0519913				0.102859				0.0416753				0.277179				0.300549				0.0518296				0.319884				0.169366				0.127741
Apatite	Ca5(PO4)3F	0	0.340874				0.237481				0.390625				0.311948				0.43201				0.208377				0.482497				0.331641				0.217684				0.515943				0.434				0.244837
Monazite	Ce0.45La0.21Nd0.16(Pr5Th6U0.1Ca4Al2Si5)0.01PO4	0	0.020659				0.0103252				0.0102796				0				0.0308578				0.0104188				0.0102659				0.0207275				0.0103659				0.0412754				0.0105854				0.0106451
Xenotime	YPO4	0	0				0				0				0				0				0				0				0				0				0				0				0
Bastnasite	Ce0.45La0.21Nd0.16(Pr5Th6U0.1Ca4Al2Si5)0.01CO3F	0	0				0				0				0				0				0				0				0				0				0				0.0105854				0
Fluorencite	Al3Ce0.5La0.2Nd0.15Ca0.1(PO4)2(OH)5	0	0				0				0				0				0				0				0				0.0103638				0.0103659				0				0.0105854				0.0106451
Gadolinite	Y2Fe(BeSiO5)2	11.89	0				0				0				0				0				0				0				0				0				0				0				0
NbVO4	NbVO4	0	0				0				0.0102796				0				0				0				0				0				0				0				0				0
Sphalerite	ZnS	0	0				0				0				0				0				0				0				0				0				0				0				0
Galena	PbS	0	0				0				0				0				0				0				0				0				0				0				0				0
Molybdenite	MoS2	0	0				0				0				0				0				0				0.0102659				0				0				0				0				0
Barite	BaSO4	0	0.0103295				0.0103252				0.0102796				0.0103983				0.0102859				0.0312565				0.0205318				0				0.0103659				0.072232				0				0.0106451
Celestine	SrSO4	0	0				0				0				0				0				0				0.0410635				0				0				0				0				0
Jarosite	KFe3(SO4)2(OH)6	33.45	0.0103295				0.0103252				0				0.0103983				0				0				0				0.0207275				0.0207318				0.0103189				0				0
Psilomelane	Mn10BaO22 .3H2O	0	0				0				0				0				0				0				0				0				0.0103659				0				0				0.0106451
Diaspore	AlOOH	0	0				0				0				0				0.0102859				0				0.0102659				0				0				0				0				0
Unknown	-		0.0826361				0				0				0				0.0925735				0				0				0.0829101				0				0				0				0
Total			99.9897	1.46588	100		99.969	1.3631	100		100	1.29913	100		99.9688	1.23293	100		99.9691	1.39483	100		99.9583	0.639975	100		99.9897	1.82924	100		99.9585	1.383	100		100.021	0.922485	100		100.01	1.08332	100		99.9577	2.2408	100		99.9681	1.57985	100
*38 silicate mineral species contain Fe
"Fe/%" = (Fe/% in minerals) * (mineral abundance/%) / 100
"Fe fraction (%)" = (Fe/% in one specific mineral) / (Fe/% in all minerals)
